# Supplementary material for: 1,2,3,4,5,6-Hexa-O-acetyl-scyllo-inositol
Source: Acta Crystallogr Sect E Struct Rep Online. 2012 Jul 28;68(Pt 8):o2594. doi: 10.1107/S1600536812033600 (PMC3415030; doi:10.1107/S1600536812033600)
Supplement: Supplementary file 1 [file e-68-o2594-sup1.cif]

##############################################################################
#                                                                            #
# This CIF contains the data in a paper accepted for publication in          #
# Acta Crystallographica Section E. It conforms to the requirements of       #
# Notes for Authors for Acta Crystallographica Section E, and has been       #
# peer reviewed under the auspices of the IUCr Commission on Journals.       #
#                                                                            #
# Full details of the Crystallographic Information File format               #
# are given in the paper "The Crystallographic Information File (CIF):       #
# a New Standard Archive File for Crystallography" by S. R. Hall, F. H.      #
# Allen and I. D. Brown [Acta Cryst. (1991), A47, 655-685].                  #
#                                                                            #
# The current version of the core CIF dictionary is obtainable from          #
# ftp://ftp.iucr.org/pub/cif_core.dic.                                       #
#                                                                            #
# Software is freely available for graphical display of the structure(s)     #
# in this CIF. For information consult the CIF software page                 #
# http://www.iucr.org/resources/cif/software.                                #
#                                                                            #
# This file may be used for bona fide research purposes within the           #
# scientific community so long as proper attribution is given to the journal # 
# article from which it was obtained.                                        #
#                                                                            #
##############################################################################
data_I
_audit_creation_method     SHELXL-97
_chemical_name_systematic
;
1,2,3,4,5,6-Hexa-<i>O</i>-acetyl-<i>scyllo</i>-inositol
;
_chemical_name_common     ?
_chemical_formula_moiety     'C18 H24 O12'
_chemical_formula_sum     'C18 H24 O12'
_chemical_formula_iupac     'C18 H24 O12'
_chemical_formula_weight     432.37
_chemical_melting_point     ?
_symmetry_cell_setting     monoclinic
_symmetry_space_group_name_H-M     'C 2/m'
_symmetry_space_group_name_Hall     '-C 2y'
loop_
    _symmetry_equiv_pos_as_xyz
    'x, y, z'
    '-x, y, -z'
    'x+1/2, y+1/2, z'
    '-x+1/2, y+1/2, -z'
    '-x, -y, -z'
    'x, -y, z'
    '-x+1/2, -y+1/2, -z'
    'x+1/2, -y+1/2, z'
_cell_length_a     12.901(3)
_cell_length_b     14.013(3)
_cell_length_c     5.8572(12)
_cell_angle_alpha     90.00
_cell_angle_beta     97.33(2)
_cell_angle_gamma     90.00
_cell_volume     1050.2(4)
_cell_formula_units_Z     2
_cell_measurement_reflns_used     1553
_cell_measurement_theta_min     3.50
_cell_measurement_theta_max     29.08
_cell_measurement_temperature     293(2)
_exptl_crystal_description     block
_exptl_crystal_colour     white
_exptl_crystal_size_max     0.3
_exptl_crystal_size_mid     0.2
_exptl_crystal_size_min     0.2
_exptl_crystal_density_diffrn     1.367
_exptl_crystal_density_meas     ?
_exptl_crystal_density_method     'not measured'
_exptl_crystal_F_000     456
_exptl_absorpt_coefficient_mu     0.117
_exptl_absorpt_correction_type     multi-scan
_exptl_absorpt_process_details     '(Crysalis PRO; Oxford Diffraction, 2010)'
_exptl_absorpt_correction_T_min     0.472
_exptl_absorpt_correction_T_max     1.000
_exptl_special_details
;
Absorption correction: <i>CrysAlis PRO</i>, Oxford Diffraction Ltd.,
Version 1.171.34.40 (release
27--08-2010 CrysAlis171. NET) (compiled Aug 27 2010,11:50:40) Empirical
absorption correction using spherical harmonics, implemented in SCALE3 ABSPACK
scaling algorithm.
;
_diffrn_ambient_temperature     293(2)
_diffrn_radiation_type     MoK\a
_diffrn_radiation_wavelength     0.71073
_diffrn_radiation_source     'fine-focus sealed tube'
_diffrn_radiation_monochromator     graphite
_diffrn_measurement_device_type     'Oxford Diffraction Xcalibur Sapphire3'
_diffrn_measurement_method     'omega scan'
_diffrn_detector_area_resol_mean     16.1049
_diffrn_reflns_number     3652
_diffrn_reflns_av_R_equivalents     0.0811
_diffrn_reflns_av_sigmaI/netI     0.1247
_diffrn_reflns_theta_min     3.51
_diffrn_reflns_theta_max     25.00
_diffrn_reflns_theta_full     25.00
_diffrn_measured_fraction_theta_max     0.994
_diffrn_measured_fraction_theta_full     0.994
_diffrn_reflns_limit_h_min     -15
_diffrn_reflns_limit_h_max     15
_diffrn_reflns_limit_k_min     -16
_diffrn_reflns_limit_k_max     16
_diffrn_reflns_limit_l_min     -6
_diffrn_reflns_limit_l_max     6
_diffrn_standards_number     0
_diffrn_standards_interval_count     0
_diffrn_standards_interval_time     0
_diffrn_standards_decay_%     .
_refine_special_details
;
Refinement of <i>F</i>^2^ against ALL reflections. The weighted <i>R</i>-factor
<i>wR</i> and goodness of fit <i>S</i> are based on <i>F</i>^2^, conventional
<i>R</i>-factors <i>R</i> are based on <i>F</i>, with <i>F</i> set to zero for
negative <i>F</i>^2^. The threshold expression of <i>F</i>^2^ >
\s(<i>F</i>^2^) is used only for calculating <i>R</i>-factors(gt) <i>etc</i>.
and is not relevant to the choice of reflections for refinement.
<i>R</i>-factors based on <i>F</i>^2^ are statistically about twice as large
as those based on <i>F</i>, and <i>R</i>- factors based on ALL data will be
even larger.
;
_reflns_number_total     959
_reflns_number_gt     626
_reflns_threshold_expression     I>2sigma(I)
_refine_ls_structure_factor_coef     Fsqd
_refine_ls_matrix_type     full
_refine_ls_R_factor_all     0.1248
_refine_ls_R_factor_gt     0.0611
_refine_ls_wR_factor_gt     0.1740
_refine_ls_wR_factor_ref     0.1982
_refine_ls_goodness_of_fit_ref     1.080
_refine_ls_restrained_S_all     1.080
_refine_ls_number_reflns     959
_refine_ls_number_parameters     77
_refine_ls_number_restraints     0
_refine_ls_hydrogen_treatment     constr
_refine_ls_weighting_scheme     calc
_refine_ls_weighting_details
                'calc w=1/[\s^2^(Fo^2^)+(0.1032P)^2^P] where P=(Fo^2^+2Fc^2^)/3'
_atom_sites_solution_hydrogens     geom
_atom_sites_solution_primary     direct
_atom_sites_solution_secondary     difmap
_refine_ls_shift/su_max     0.001
_refine_ls_shift/su_mean     0.000
_refine_diff_density_max     0.373
_refine_diff_density_min     -0.304
_refine_ls_extinction_method     none
_refine_ls_extinction_coef     ?
loop_
    _atom_type_symbol
    _atom_type_description
    _atom_type_scat_dispersion_real
    _atom_type_scat_dispersion_imag
    _atom_type_scat_source
    'C' 'C' 0.0033 0.0016
                         'International Tables Vol C Tables 4.2.6.8 and 6.1.1.4'
    'H' 'H' 0.0000 0.0000
                         'International Tables Vol C Tables 4.2.6.8 and 6.1.1.4'
    'O' 'O' 0.0106 0.0060
                         'International Tables Vol C Tables 4.2.6.8 and 6.1.1.4'
_computing_data_collection     'CrysAlis PRO (Oxford Diffraction, 2010)'
_computing_cell_refinement     'CrysAlis PRO (Oxford Diffraction, 2010)'
_computing_data_reduction     'CrysAlis PRO (Oxford Diffraction, 2010)'
_computing_structure_solution     'SHELXS97 (Sheldrick, 2008)'
_computing_structure_refinement     'SHELXL97 (Sheldrick, 2008)'
_computing_molecular_graphics     'ORTEP-3 (Farrugia, 1997)'
_computing_publication_material     'PLATON (Spek, 2009)'
loop_
    _atom_site_type_symbol
    _atom_site_label
    _atom_site_fract_x
    _atom_site_fract_y
    _atom_site_fract_z
    _atom_site_U_iso_or_equiv
    _atom_site_adp_type
    _atom_site_calc_flag
    _atom_site_refinement_flags
    _atom_site_occupancy
    _atom_site_symmetry_multiplicity
    _atom_site_disorder_assembly
    _atom_site_disorder_group
    O O1 0.3027(2) 0.0000 0.6341(4) 0.0412(8) Uani d S 1 2 . .
    O O2 0.42280(15) 0.16670(15) 0.6695(3) 0.0448(7) Uani d . 1 1 . .
    O O3 0.3640(2) 0.26466(17) 0.3790(4) 0.0660(8) Uani d . 1 1 . .
    O O4 0.3169(3) 0.0000 1.0179(5) 0.0722(12) Uani d S 1 2 . .
    C C1 0.4426(2) 0.0905(2) 0.5150(4) 0.0373(8) Uani d . 1 1 . .
    H H1 0.3991 0.0978 0.3662 0.045 Uiso calc R 1 1 . .
    C C2 0.4142(3) 0.0000 0.6355(6) 0.0376(10) Uani d S 1 2 . .
    H H2 0.4485 0.0000 0.7947 0.045 Uiso calc SR 1 2 . .
    C C3 0.3838(2) 0.2500(2) 0.5799(6) 0.0483(9) Uani d . 1 1 . .
    C C4 0.3714(3) 0.3192(3) 0.7664(6) 0.0695(12) Uani d . 1 1 . .
    H H4A 0.4360 0.3526 0.8080 0.104 Uiso calc R 1 1 . .
    H H4B 0.3527 0.2857 0.8981 0.104 Uiso calc R 1 1 . .
    H H4C 0.3174 0.3641 0.7136 0.104 Uiso calc R 1 1 . .
    C C5 0.2635(4) 0.0000 0.8365(8) 0.0450(11) Uani d S 1 2 . .
    C C6 0.1486(4) 0.0000 0.7967(8) 0.0566(13) Uani d S 1 2 . .
    H H6A 0.1257 0.0000 0.6342 0.085 Uiso calc SR 1 2 . .
    H H6B 0.1226 0.0559 0.8650 0.085 Uiso calc PR 0.50 1 . .
    H H6C 0.1226 -0.0559 0.8650 0.085 Uiso calc PR 0.50 1 . .
loop_
    _atom_site_aniso_label
    _atom_site_aniso_U_11
    _atom_site_aniso_U_22
    _atom_site_aniso_U_33
    _atom_site_aniso_U_12
    _atom_site_aniso_U_13
    _atom_site_aniso_U_23
    O1 0.0386(16) 0.0466(18) 0.0389(16) 0.000 0.0071(12) 0.000
    O2 0.0514(14) 0.0377(13) 0.0449(12) 0.0038(10) 0.0042(10) -0.0055(9)
    O3 0.0836(19) 0.0463(15) 0.0667(17) 0.0192(14) 0.0036(13) 0.0052(12)
    O4 0.078(3) 0.095(3) 0.045(2) 0.000 0.0124(17) 0.000
    C1 0.0416(17) 0.0317(16) 0.0377(16) 0.0024(14) 0.0020(13) -0.0030(12)
    C2 0.040(2) 0.034(2) 0.038(2) 0.000 0.0020(16) 0.000
    C3 0.0431(18) 0.0376(19) 0.063(2) 0.0026(15) 0.0026(15) -0.0027(15)
    C4 0.071(2) 0.050(2) 0.086(3) 0.006(2) 0.001(2) -0.0216(19)
    C5 0.057(3) 0.031(2) 0.049(3) 0.000 0.016(2) 0.000
    C6 0.056(3) 0.044(3) 0.076(3) 0.000 0.029(2) 0.000
_geom_special_details
;
All e.s.d.'s (except the e.s.d. in the dihedral angle between two l.s. planes)
are estimated using the full covariance matrix. The cell e.s.d.'s are taken
into account individually in the estimation of e.s.d.'s in distances, angles
and torsion angles; correlations between e.s.d.'s in cell parameters are only
used when they are defined by crystal symmetry. An approximate (isotropic)
treatment of cell e.s.d.'s is used for estimating e.s.d.'s involving l.s.
planes.
;
loop_
    _geom_bond_atom_site_label_1
    _geom_bond_atom_site_label_2
    _geom_bond_site_symmetry_2
    _geom_bond_distance
    _geom_bond_publ_flag
    O1 C5 . 1.347(5) ?
    O1 C2 . 1.438(5) ?
    O2 C3 . 1.350(4) ?
    O2 C1 . 1.443(3) ?
    O3 C3 . 1.189(4) ?
    O4 C5 . 1.190(5) ?
    C1 C1 2_656 1.514(5) ?
    C1 C2 . 1.519(3) ?
    C1 H1 . 0.9800 ?
    C2 C1 6 1.519(3) ?
    C2 H2 . 0.9800 ?
    C3 C4 . 1.485(4) ?
    C4 H4A . 0.9600 ?
    C4 H4B . 0.9600 ?
    C4 H4C . 0.9600 ?
    C5 C6 . 1.471(6) ?
    C6 H6A . 0.9600 ?
    C6 H6B . 0.9600 ?
    C6 H6C . 0.9600 ?
loop_
    _geom_angle_atom_site_label_1
    _geom_angle_atom_site_label_2
    _geom_angle_atom_site_label_3
    _geom_angle_site_symmetry_1
    _geom_angle_site_symmetry_3
    _geom_angle
    _geom_angle_publ_flag
    C5 O1 C2 . . 118.8(3) ?
    C3 O2 C1 . . 118.8(2) ?
    O2 C1 C1 . 2_656 109.09(19) ?
    O2 C1 C2 . . 104.7(2) ?
    C1 C1 C2 2_656 . 110.6(2) ?
    O2 C1 H1 . . 110.8 ?
    C1 C1 H1 2_656 . 110.8 ?
    C2 C1 H1 . . 110.8 ?
    O1 C2 C1 . 6 107.3(2) ?
    O1 C2 C1 . . 107.3(2) ?
    C1 C2 C1 6 . 113.3(3) ?
    O1 C2 H2 . . 109.6 ?
    C1 C2 H2 6 . 109.6 ?
    C1 C2 H2 . . 109.6 ?
    O3 C3 O2 . . 123.8(3) ?
    O3 C3 C4 . . 125.8(3) ?
    O2 C3 C4 . . 110.4(3) ?
    C3 C4 H4A . . 109.5 ?
    C3 C4 H4B . . 109.5 ?
    H4A C4 H4B . . 109.5 ?
    C3 C4 H4C . . 109.5 ?
    H4A C4 H4C . . 109.5 ?
    H4B C4 H4C . . 109.5 ?
    O4 C5 O1 . . 123.1(4) ?
    O4 C5 C6 . . 126.7(4) ?
    O1 C5 C6 . . 110.1(4) ?
    C5 C6 H6A . . 109.5 ?
    C5 C6 H6B . . 109.5 ?
    H6A C6 H6B . . 109.5 ?
    C5 C6 H6C . . 109.5 ?
    H6A C6 H6C . . 109.5 ?
    H6B C6 H6C . . 109.5 ?
loop_
    _geom_torsion_atom_site_label_1
    _geom_torsion_atom_site_label_2
    _geom_torsion_atom_site_label_3
    _geom_torsion_atom_site_label_4
    _geom_torsion_site_symmetry_1
    _geom_torsion_site_symmetry_2
    _geom_torsion_site_symmetry_3
    _geom_torsion_site_symmetry_4
    _geom_torsion
    _geom_torsion_publ_flag
    C3 O2 C1 C1 . . . 2_656 98.2(3) ?
    C3 O2 C1 C2 . . . . -143.4(3) ?
    C5 O1 C2 C1 . . . 6 119.0(2) ?
    C5 O1 C2 C1 . . . . -119.0(2) ?
    O2 C1 C2 O1 . . . . 69.1(3) ?
    C1 C1 C2 O1 2_656 . . . -173.5(2) ?
    O2 C1 C2 C1 . . . 6 -172.6(2) ?
    C1 C1 C2 C1 2_656 . . 6 -55.2(4) ?
    C1 O2 C3 O3 . . . . 0.4(5) ?
    C1 O2 C3 C4 . . . . -178.8(2) ?
    C2 O1 C5 O4 . . . . 0.0 ?
    C2 O1 C5 C6 . . . . 180.0 ?
loop_
    _geom_hbond_atom_site_label_D
    _geom_hbond_atom_site_label_H
    _geom_hbond_atom_site_label_A
    _geom_hbond_site_symmetry_A
    _geom_hbond_distance_DH
    _geom_hbond_distance_HA
    _geom_hbond_distance_DA
    _geom_hbond_angle_DHA
    _geom_hbond_publ_flag
    C1 H1 O4 6_554 0.98 2.57 3.393(4) 141 yes
_iucr_refine_instructions_details
;
TITL TANEJA12 in C2/m
CELL  0.71073  12.9009  14.0131   5.8572   90.000   97.334   90.000
ZERR     2.00   0.0029   0.0030   0.0012    0.000    0.020    0.000
LATT   7
SYMM  - X,   Y, - Z
SFAC  C    H    O
UNIT  36   48   24
MERG   2
OMIT    -3.00  50.00
OMIT    -9   1   6
FMAP   2
PLAN   10
ACTA
BOND   $H
CONF
LIST   4
L.S.   5
WGHT    0.103200
FVAR       7.53444
O1    3    0.302670    0.000000    0.634071    10.50000    0.03860    0.04663 =
         0.03895    0.00000    0.00714    0.00000
O2    3    0.422796    0.166703    0.669533    11.00000    0.05139    0.03769 =
         0.04486   -0.00551    0.00422    0.00376
O3    3    0.363982    0.264656    0.379024    11.00000    0.08356    0.04634 =
         0.06667    0.00523    0.00358    0.01916
O4    3    0.316939    0.000000    1.017903    10.50000    0.07814    0.09496 =
         0.04477    0.00000    0.01242    0.00000
C1    1    0.442585    0.090544    0.515036    11.00000    0.04160    0.03174 =
         0.03770   -0.00305    0.00202    0.00241
AFIX  13
H1    2    0.399066    0.097754    0.366203    11.00000   -1.20000
AFIX   0
C2    1    0.414192    0.000000    0.635470    10.50000    0.04007    0.03419 =
         0.03786    0.00000    0.00205    0.00000
AFIX  13
H2    2    0.448504    0.000000    0.794704    10.50000   -1.20000
AFIX   0
C3    1    0.383815    0.249996    0.579866    11.00000    0.04307    0.03758 =
         0.06322   -0.00266    0.00262    0.00265
C4    1    0.371376    0.319217    0.766359    11.00000    0.07056    0.04991 =
         0.08569   -0.02159    0.00139    0.00650
AFIX 137
H4A   2    0.436005    0.352601    0.807999    11.00000   -1.50000
H4B   2    0.352693    0.285688    0.898085    11.00000   -1.50000
H4C   2    0.317387    0.364116    0.713571    11.00000   -1.50000
AFIX   0
C5    1    0.263536    0.000000    0.836536    10.50000    0.05730    0.03108 =
         0.04905    0.00000    0.01562    0.00000
C6    1    0.148606    0.000000    0.796739    10.50000    0.05573    0.04380 =
         0.07563    0.00000    0.02871    0.00000
AFIX  33
H6A   2    0.125716    0.000000    0.634217    10.50000   -1.50000
H6B   2    0.122555    0.055936    0.865016    10.50000   -1.50000
H6C   2    0.122555   -0.055936    0.865016    10.50000   -1.50000
HKLF    4
END
;
data_global
_journal_date_recd_electronic     2012-07-06
_journal_date_accepted     2012-07-25
_journal_name_full     'Acta Crystallographica, Section E'
_journal_year     2012
_journal_volume     68
_journal_issue      8
_journal_page_first     o2594
_journal_page_last     o2594
_journal_paper_category     QO
_journal_paper_doi     10.1107/S1600536812033600
_journal_coeditor_code     GK2511
_publ_contact_author_name     'Kant, Rajni'
_publ_contact_author_address
;
Post-Graduate Department of Physics & Electronics,
University of Jammu,
Jammu Tawi 180 006,
India
;
_publ_contact_author_email     'rkvk.paper11@gmail.com'
_publ_contact_author_fax     '+911912432051'
_publ_contact_author_phone     '+919419194375'
_publ_section_title
;
1,2,3,4,5,6-Hexa-<i>O</i>-acetyl-<i>scyllo</i>-inositol
;
loop_
    _publ_author_name
    _publ_author_footnote
    _publ_author_address
    'Rajni Kant' .
;
X-ray Crystallography Laboratory,
Post-Graduate Department of Physics & Electronics,
University of Jammu, Jammu Tawi 180 006, India
;
    'Gupta, Vivek K.' .
;
X-ray Crystallography Laboratory,
Post-Graduate Department of Physics & Electronics,
University of Jammu, Jammu Tawi 180 006, India
;
    'Kapoor, Kamini' .
;
X-ray Crystallography Laboratory,
Post-Graduate Department of Physics & Electronics,
University of Jammu, Jammu Tawi 180 006, India
;
    'Chib, Renu' .
;
Natural Product Microbes Division, Indian
Institute of Integrative Medicine,
Canal Road, Jammu Tawi 180 001, India
;
    'Bhahwal A. Shah' .
;
Natural Product Microbes Division, Indian
Institute of Integrative Medicine,
Canal Road, Jammu Tawi 180 001, India
;
    'Subhash C. Taneja' .
;
Natural Product Microbes Division, Indian
Institute of Integrative Medicine,
Canal Road, Jammu Tawi 180 001, India
;
