# Supplementary material for: 1,2,3,4,5,6-Hexa-O-acetyl-scyllo-inositol
Source: Acta Crystallogr Sect E Struct Rep Online. 2012 Jul 28;68(Pt 8):o2594. doi: 10.1107/S1600536812033600 (PMC3415030; doi:10.1107/S1600536812033600)
Supplement: Supplementary file 2 [file e-68-o2594-Isup2.hkl]

#
# h,k,l, Fc-squared, Fo-squared, sigma(Fo-squared) and status flag
#
data_I
_shelx_title ' TANEJA12 in C2/m'
_shelx_refln_list_code          4
_shelx_F_calc_maximum      132.79
_exptl_crystal_F_000       456.00
_reflns_d_resolution_high  0.8409
 
loop_
 _symmetry_equiv_pos_as_xyz
 'x, y, z'
 '-x, y, -z'
 'x+1/2, y+1/2, z'
 '-x+1/2, y+1/2, -z'
 '-x, -y, -z'
 'x, -y, z'
 '-x+1/2, -y+1/2, -z'
 'x+1/2, -y+1/2, z'
 
_cell_length_a    12.9009
_cell_length_b    14.0131
_cell_length_c     5.8572
_cell_angle_alpha  90.000
_cell_angle_beta   97.334
_cell_angle_gamma  90.000
 
_shelx_F_squared_multiplier     1.000
 
loop_
 _refln_index_h
 _refln_index_k
 _refln_index_l
 _refln_F_squared_calc
 _refln_F_squared_meas
 _refln_F_squared_sigma
 _refln_observed_status
   4   0   0    17633.91    17529.64    188.37 o
   6   0   0      902.27      992.35     43.92 o
   8   0   0       34.29       30.00      6.54 o
  10   0   0        7.04        3.48      3.07 o
  12   0   0       26.14       23.67      8.01 o
  14   0   0       35.83       55.05     16.46 o
   3   1   0       39.67       25.73      2.92 o
   5   1   0      301.83      350.37     18.81 o
   7   1   0     4088.58     4359.41     87.11 o
   9   1   0      109.79      122.49     15.51 o
  11   1   0      126.47      130.09     14.72 o
  13   1   0        0.74        1.92      2.35 o
  15   1   0        8.98        3.10      6.01 o
   2   2   0     2477.15     2401.40     32.18 o
   4   2   0     7605.29     7498.02     54.76 o
   6   2   0       64.49       58.17     11.28 o
   8   2   0     1780.17     1836.01     69.41 o
  10   2   0       16.91        7.11      6.93 o
  12   2   0       69.01       46.73     10.02 o
  14   2   0        0.04       -0.48      3.81 o
   1   3   0      215.49      178.16      8.17 o
   3   3   0     4600.95     4589.76     38.78 o
   5   3   0     1480.55     1610.75     37.57 o
   7   3   0       75.85       59.38      6.37 o
   9   3   0      223.74      238.47     25.98 o
  11   3   0        2.15        0.34      3.64 o
  13   3   0      110.36       97.18     21.06 o
   0   4   0    14474.62    13864.28    248.16 o
   2   4   0     5545.34     5249.28     57.14 o
   4   4   0     2280.91     2110.86     36.58 o
   6   4   0      894.63      897.99     55.39 o
   8   4   0      566.29      621.30     30.24 o
  10   4   0       55.72       74.38     14.60 o
  12   4   0       38.19      591.80    691.01 o
  14   4   0        9.78        7.58      3.79 o
   1   5   0      319.37      366.31     15.21 o
   3   5   0        1.75        4.51      2.73 o
   5   5   0     1042.44     1037.40     38.68 o
   7   5   0     1465.11     1487.99     78.53 o
   9   5   0       17.36      -20.22     95.04 o
  11   5   0      400.46      958.06    522.22 o
  13   5   0        4.53      241.52    808.97 o
   0   6   0     2467.84     2591.05     65.89 o
   2   6   0      627.07      631.39     30.11 o
   4   6   0      171.10      164.25     15.81 o
   6   6   0      145.01      185.74     17.88 o
   8   6   0      465.20      527.13     34.80 o
  10   6   0      123.82      210.41     42.16 o
  12   6   0      178.49     1075.54    829.30 o
  14   6   0       21.78      705.18   1257.83 o
   1   7   0      779.25      791.37     25.01 o
   3   7   0     1114.76     1115.07     45.32 o
   5   7   0        0.16       -2.58      1.77 o
   7   7   0      142.43      165.75     17.67 o
   9   7   0      106.88      118.62     38.77 o
  11   7   0       67.81      587.36    601.44 o
  13   7   0        0.03       36.13   1060.65 o
   0   8   0     2914.55     2902.22     81.60 o
   2   8   0      988.85      981.09     31.28 o
   4   8   0      150.29      164.09     19.68 o
   6   8   0      124.14       93.78     10.20 o
   8   8   0       37.30       53.91     11.61 o
  10   8   0       21.35       17.23      7.28 o
  12   8   0        5.69      245.75    961.45 o
   1   9   0       61.62       61.48      5.99 o
   3   9   0       19.72       17.30      5.32 o
   5   9   0      471.45      499.56     35.56 o
   7   9   0       79.14       96.94     15.86 o
   9   9   0       14.21        4.36      4.46 o
  11   9   0        0.45        1.88      6.35 o
   0  10   0      224.37      293.94     32.12 o
   2  10   0      110.65      119.88     14.60 o
   4  10   0      310.06      335.59     27.50 o
   6  10   0        0.40       -3.67      6.45 o
   8  10   0      188.62      200.91     32.92 o
  10  10   0       14.34       14.77     10.79 o
  12  10   0        1.15       -3.15     13.63 o
   1  11   0      715.74      713.47     35.16 o
   3  11   0        9.28        7.39      5.00 o
   5  11   0        2.63        1.64      4.80 o
   7  11   0      441.79      470.39     39.98 o
   9  11   0       21.27       14.56      2.76 o
  11  11   0        2.60       15.75     17.88 o
   0  12   0     3623.04     3608.46    176.27 o
   2  12   0        9.29        8.18     11.92 o
   4  12   0      299.66      333.46     35.37 o
   6  12   0      170.34      205.83     25.88 o
   8  12   0       21.91       16.88      8.78 o
  10  12   0        1.42       -0.70      5.85 o
   1  13   0       73.71       85.63     23.88 o
   3  13   0        3.61        1.65      5.89 o
   5  13   0        1.56       -1.08      3.41 o
   7  13   0      261.25      246.02     41.58 o
   9  13   0        0.44       -0.17      0.57 o
   0  14   0       10.92       19.43     15.93 o
   2  14   0       83.24       86.44     36.79 o
   4  14   0      142.57      150.18     25.85 o
   6  14   0        0.97      -10.10      9.10 o
   8  14   0       28.55       30.54     15.45 o
   1  15   0        8.50        1.50      5.41 o
   3  15   0       87.19      105.25     22.86 o
   5  15   0       18.59       20.18      9.37 o
   0  16   0      105.63       87.52     39.66 o
   2  16   0      105.83      116.48     26.45 o
   4  16   0       36.05       48.39     15.32 o
 -14   0   1       30.25       40.96     11.56 o
 -12   0   1       97.17       74.92     13.99 o
 -10   0   1      108.02      110.65     18.63 o
  -8   0   1      906.19      957.33     31.50 o
  -6   0   1     4057.51     4195.91     61.77 o
  -4   0   1     9959.59     9936.05     75.00 o
  -2   0   1       72.22       47.37      3.09 o
   0   0   1    15786.25    13818.22     77.67 o
   2   0   1    16007.28    15420.14    152.20 o
   4   0   1      122.76      122.28     10.84 o
   6   0   1      132.25      118.09     15.06 o
   8   0   1     1210.73     1264.75     41.47 o
  10   0   1       50.57       67.25     14.23 o
  12   0   1       18.22       16.44      7.63 o
  14   0   1        4.74        2.00      2.56 o
 -15   1   1        1.34        0.85      2.19 o
 -13   1   1        1.74        3.12      3.72 o
 -11   1   1       28.60       31.41      4.81 o
  -9   1   1       10.58       12.66      3.14 o
  -7   1   1      434.38      490.30     20.05 o
  -5   1   1     1960.38     2128.70     33.22 o
  -3   1   1       49.45       51.07      3.86 o
  -1   1   1        9.65       16.07      2.21 o
   1   1   1    12127.71    11083.30     64.50 o
   3   1   1      942.00     1027.79     22.27 o
   5   1   1       26.50       18.67      3.70 o
   7   1   1      496.27      536.38     29.18 o
   9   1   1      319.91      335.36     20.76 o
  11   1   1       34.74       35.95      7.91 o
  13   1   1        2.45        7.05      4.78 o
 -14   2   1        5.26       -2.96      4.14 o
 -12   2   1        0.01        0.65      3.76 o
 -10   2   1        5.72        6.32      3.68 o
  -8   2   1      348.78      402.66     24.75 o
  -6   2   1     1096.10     1259.40     35.48 o
  -4   2   1     4962.72     5231.29     48.48 o
  -2   2   1     2160.33     1914.83     24.88 o
   0   2   1     5204.19     4711.34     37.52 o
   2   2   1        0.48        6.89      2.16 o
   4   2   1      438.13      486.30     14.80 o
   6   2   1      138.11       94.57     10.50 o
   8   2   1      610.95      548.27     64.92 o
  10   2   1        6.87        7.90      2.29 o
  12   2   1        9.19        8.18      3.23 o
  14   2   1       12.64        6.58      4.78 o
 -15   3   1        5.68        2.34      4.12 o
 -13   3   1        1.36        2.79      4.15 o
 -11   3   1       68.51       94.83     14.20 o
  -9   3   1       41.29       47.93     10.21 o
  -7   3   1      114.71      163.20     20.88 o
  -5   3   1      839.55      858.70     30.85 o
  -3   3   1      382.00      359.36     13.62 o
  -1   3   1     5357.44     5231.40     50.73 o
   1   3   1     1317.47     1289.12     17.02 o
   3   3   1      678.00      721.29     16.47 o
   5   3   1      537.88      558.28     18.39 o
   7   3   1       78.42       73.61      9.98 o
   9   3   1      353.55      345.54     27.27 o
  11   3   1       48.84       53.81     14.80 o
  13   3   1       21.43       17.65      7.71 o
 -14   4   1        0.00        2.90      5.01 o
 -12   4   1      272.16      205.20     39.37 o
 -10   4   1       64.88       64.78     14.85 o
  -8   4   1     1717.89     1952.10     91.73 o
  -6   4   1      242.91      272.18     26.37 o
  -4   4   1     1044.50      943.39     27.66 o
  -2   4   1      559.46      548.58     19.90 o
   0   4   1      175.49       91.90      7.62 o
   2   4   1     1132.03     1215.59     26.82 o
   4   4   1     1801.51     1728.59     36.86 o
   6   4   1      510.93      557.66     24.76 o
   8   4   1       36.41       30.75      9.65 o
  10   4   1      174.43      575.34    382.99 o
  12   4   1        1.63        5.71      8.38 o
  14   4   1        6.55        1.88      6.42 o
 -13   5   1        0.20      238.79    572.59 o
 -11   5   1      176.31      654.08    449.14 o
  -9   5   1      310.31      614.13    269.11 o
  -7   5   1        1.17       -0.31      4.11 o
  -5   5   1      237.75      325.53     22.44 o
  -3   5   1       83.33      143.15     13.14 o
  -1   5   1     3462.77     2963.61     66.03 o
   1   5   1      561.03      599.06     20.82 o
   3   5   1       60.08       53.12      7.08 o
   5   5   1      113.34      105.57     10.71 o
   7   5   1       10.94        3.55      4.35 o
   9   5   1        8.65        7.95     11.22 o
  11   5   1       19.66      322.83    593.26 o
  13   5   1       10.06        5.35      8.61 o
 -14   6   1        2.93      294.75    993.25 o
 -12   6   1      134.38      117.93     29.29 o
 -10   6   1      337.33      753.01    363.29 o
  -8   6   1       10.63        9.62      4.36 o
  -6   6   1      193.03      182.93     19.41 o
  -4   6   1       32.85       61.89     10.27 o
  -2   6   1     2880.02     3247.53     63.51 o
   0   6   1     2427.96     2806.69     60.88 o
   2   6   1     3491.37     3516.98     70.32 o
   4   6   1     1089.66     1222.90     36.72 o
   6   6   1       26.23       25.90      4.05 o
   8   6   1      626.51      803.80     96.22 o
  10   6   1       44.26       38.32     24.34 o
  12   6   1       26.61      401.43    677.56 o
 -13   7   1        1.36      219.96    945.45 o
 -11   7   1       78.49      603.03    542.75 o
  -9   7   1      254.38      296.61     59.31 o
  -7   7   1       18.48       31.77      8.46 o
  -5   7   1      453.62      450.80     28.16 o
  -3   7   1      119.79      198.54     18.83 o
  -1   7   1      426.37      455.60     19.07 o
   1   7   1      820.91      904.55     37.35 o
   3   7   1       37.70       48.22      7.47 o
   5   7   1        2.14        2.07      2.22 o
   7   7   1        1.77       -3.84      7.77 o
   9   7   1        2.76        1.02      9.96 o
  11   7   1        0.39        5.47     11.31 o
  13   7   1        4.38      355.89   1009.94 o
 -12   8   1      198.93      148.54     33.20 o
 -10   8   1       40.39       44.64     26.40 o
  -8   8   1      648.69      681.31     37.45 o
  -6   8   1      236.32      253.80     29.57 o
  -4   8   1      377.53      354.45     33.22 o
  -2   8   1      361.59      327.60     19.32 o
   0   8   1      336.33      298.78     23.25 o
   2   8   1      377.82      387.82     25.81 o
   4   8   1      627.29      595.95     26.80 o
   6   8   1      332.55      306.88     21.32 o
   8   8   1        2.35        0.65      7.27 o
  10   8   1       31.03       30.23     21.95 o
  12   8   1        1.29      449.23   1114.89 o
 -11   9   1       19.28       21.42     20.10 o
  -9   9   1      194.24      204.74     37.30 o
  -7   9   1        0.28       -9.70      9.46 o
  -5   9   1      531.16      518.37     43.58 o
  -3   9   1      271.29      268.14     27.06 o
  -1   9   1      918.03      834.41     40.86 o
   1   9   1      232.08      218.63     20.59 o
   3   9   1        0.03        6.29      3.93 o
   5   9   1       96.41      112.48     15.74 o
   7   9   1       50.60       42.11      9.17 o
   9   9   1       59.83       66.92     19.56 o
  11   9   1       31.03       39.53     25.85 o
 -12  10   1        0.93        6.63      5.67 o
 -10  10   1        5.72        7.26     26.48 o
  -8  10   1      214.07      251.26     35.23 o
  -6  10   1      125.01      130.44     22.58 o
  -4  10   1      607.71      715.62     54.04 o
  -2  10   1       86.26       73.54     10.77 o
   0  10   1      122.68      134.94     13.64 o
   2  10   1      128.79      127.85     22.74 o
   4  10   1       15.14       23.80      8.90 o
   6  10   1        0.00        1.46      6.28 o
   8  10   1      202.10      211.40     36.26 o
  10  10   1        0.62      -11.35     23.95 o
 -11  11   1        9.00        4.69     15.37 o
  -9  11   1       18.44       35.25     14.99 o
  -7  11   1      102.40      108.62     21.02 o
  -5  11   1      638.96      661.02     55.46 o
  -3  11   1        4.15        2.66      3.87 o
  -1  11   1      264.18      293.93     24.88 o
   1  11   1      792.37      859.60     46.15 o
   3  11   1       36.10       37.11      8.10 o
   5  11   1       24.66       14.59     12.33 o
   7  11   1        5.47       -1.59      7.82 o
   9  11   1      192.86      209.95     39.30 o
 -10  12   1        9.08        4.42     10.28 o
  -8  12   1       76.09       89.86     22.96 o
  -6  12   1      183.52      198.02     32.31 o
  -4  12   1      590.33      585.35     59.22 o
  -2  12   1       13.70       10.28      5.86 o
   0  12   1      646.36      676.98     42.27 o
   2  12   1      676.73      704.11     42.84 o
   4  12   1        0.03       -1.44      7.58 o
   6  12   1       22.88        6.25      4.97 o
   8  12   1      297.17      308.23     47.06 o
  10  12   1        2.48       -1.01      4.38 o
  -9  13   1       18.83       19.22      9.77 o
  -7  13   1       15.12        5.93     14.45 o
  -5  13   1        2.43        0.24      1.91 o
  -3  13   1       10.17       12.59      5.86 o
  -1  13   1      263.95      254.85     27.07 o
   1  13   1      486.71      517.01     39.87 o
   3  13   1      191.54      205.47     23.11 o
   5  13   1        9.14        9.37      4.71 o
   7  13   1      155.80      158.84     33.27 o
  -8  14   1        2.28       -4.04      7.60 o
  -6  14   1       58.13       65.92     18.46 o
  -4  14   1       72.69       97.79     21.24 o
  -2  14   1       47.89       54.52     22.80 o
   0  14   1       82.44       84.80     20.88 o
   2  14   1       42.71       39.32     10.24 o
   4  14   1        0.00       -9.30      8.05 o
   6  14   1       75.26       71.72     15.94 o
  -5  15   1        0.09        5.54     11.21 o
  -3  15   1        1.55        1.14      6.79 o
  -1  15   1       15.13        3.91      3.66 o
   1  15   1        0.56       -7.94     10.74 o
   3  15   1      199.95      203.21     28.67 o
   5  15   1        0.08       10.65      6.87 o
  -2  16   1       36.44       40.22     17.36 o
   0  16   1        5.06        3.36      3.99 o
   2  16   1        0.03        0.71      7.68 o
 -14   0   2       11.67        2.86      7.32 o
 -12   0   2      174.41      151.92     24.32 o
 -10   0   2      430.49      474.82     33.68 o
  -8   0   2       90.67       67.89     12.27 o
  -6   0   2      278.50      332.10     17.91 o
  -4   0   2      127.19      108.11      8.79 o
  -2   0   2     1055.10      888.11     23.83 o
   0   0   2      164.80      197.67     11.72 o
   2   0   2     1502.44     1416.48     29.99 o
   4   0   2     1637.55     1935.14     52.03 o
   6   0   2      881.96      857.93     32.46 o
   8   0   2     1168.19     1175.35     45.74 o
  10   0   2      294.79      279.96     26.28 o
  12   0   2        2.90        4.10      8.21 o
  14   0   2       26.23       25.10     14.02 o
 -15   1   2        2.05        6.92      6.10 o
 -13   1   2        1.31        2.76      3.90 o
 -11   1   2       68.09       60.40      8.85 o
  -9   1   2      132.24      148.69     12.96 o
  -7   1   2        4.95        1.81      2.47 o
  -5   1   2        0.51        0.02      0.83 o
  -3   1   2     2776.90     3081.95     35.18 o
  -1   1   2       52.67       37.93      3.42 o
   1   1   2     2951.42     3209.64     28.37 o
   3   1   2       30.98       29.46      3.28 o
   5   1   2      176.94      184.00     12.11 o
   7   1   2      117.87      113.36     10.42 o
   9   1   2      840.62      843.10     35.37 o
  11   1   2       10.51        7.54      3.50 o
  13   1   2       11.25        4.58      4.44 o
 -14   2   2       11.88        7.73      4.23 o
 -12   2   2        1.63        0.71      4.28 o
 -10   2   2        8.23        6.57      3.15 o
  -8   2   2     1031.62     1156.42     39.75 o
  -6   2   2       29.57       18.41      2.96 o
  -4   2   2     1468.30     1465.22     24.64 o
  -2   2   2     1064.01     1181.76     21.55 o
   0   2   2      334.09      344.18     16.31 o
   2   2   2     1987.67     2112.01     26.14 o
   4   2   2     1064.49     1083.65     33.28 o
   6   2   2        4.21        2.04      1.90 o
   8   2   2       17.58       14.52      4.73 o
  10   2   2       13.36       11.67      3.29 o
  12   2   2        0.26        2.84      3.27 o
 -13   3   2        6.70        9.63      3.42 o
 -11   3   2       16.08       12.27      5.15 o
  -9   3   2        1.82        0.91      3.85 o
  -7   3   2      581.19      658.10     22.89 o
  -5   3   2      227.41      260.16     16.23 o
  -3   3   2      616.86      664.42     23.12 o
  -1   3   2      493.53      555.92     16.74 o
   1   3   2       30.83       26.74      3.38 o
   3   3   2     1196.96     1220.90     26.98 o
   5   3   2       28.68       33.54      5.44 o
   7   3   2       22.73       13.55      4.67 o
   9   3   2      271.06      229.80     22.85 o
  11   3   2      263.98      232.86     30.63 o
  13   3   2       22.43       18.44      9.71 o
 -14   4   2        0.05       -1.35      4.66 o
 -12   4   2      149.94      178.53     22.35 o
 -10   4   2      217.80      513.09    141.84 o
  -8   4   2      129.59      156.72     13.69 o
  -6   4   2       15.76       11.08      3.35 o
  -4   4   2       59.31       94.22     11.96 o
  -2   4   2       53.32       61.71      6.23 o
   0   4   2      184.51      221.82     10.60 o
   2   4   2       62.35       38.97      4.38 o
   4   4   2      583.29      678.77     28.81 o
   6   4   2       97.59       54.45     15.84 o
   8   4   2       44.14       28.99     10.71 o
  10   4   2       67.66       68.08     16.82 o
  12   4   2      109.95       99.62     28.48 o
 -13   5   2        1.14        6.88     24.38 o
 -11   5   2       13.70       32.78      8.69 o
  -9   5   2      517.25      539.94     48.67 o
  -7   5   2      657.01      648.83     54.57 o
  -5   5   2      264.10      313.80     21.65 o
  -3   5   2     3822.58     4043.39     64.46 o
  -1   5   2     1751.37     2049.33     44.93 o
   1   5   2      445.22      363.17     14.79 o
   3   5   2        6.72        7.07      1.49 o
   5   5   2        0.63       -2.92      4.20 o
   7   5   2      352.36      393.90     44.93 o
   9   5   2       37.11       26.26     11.46 o
  11   5   2       32.00      441.19    770.63 o
  13   5   2        6.03        3.66      7.17 o
 -14   6   2       44.55       54.34     19.72 o
 -12   6   2       22.97       17.07      8.44 o
 -10   6   2      597.67      562.53     53.07 o
  -8   6   2        1.51       -4.24     19.71 o
  -6   6   2      281.12      345.98     33.54 o
  -4   6   2      471.67      426.12     26.31 o
  -2   6   2     4206.20     4784.29    100.93 o
   0   6   2     3397.58     3534.55     45.37 o
   2   6   2      348.28      391.22     20.31 o
   4   6   2      369.99      370.68     21.17 o
   6   6   2      558.69      547.34     43.28 o
   8   6   2       16.52       10.52     10.64 o
  10   6   2       39.04       36.75     24.77 o
  12   6   2        1.60      299.35    847.46 o
 -13   7   2       21.10      880.25   1048.36 o
 -11   7   2        0.20       -5.05     11.03 o
  -9   7   2      572.17      591.07     56.27 o
  -7   7   2       63.49       40.04     20.07 o
  -5   7   2        2.75        2.54      1.43 o
  -3   7   2      526.81      441.90     28.09 o
  -1   7   2       83.00       65.90     12.03 o
   1   7   2       74.30      112.92     17.62 o
   3   7   2      100.71      119.11     11.18 o
   5   7   2      347.98      343.03     20.85 o
   7   7   2      283.40      304.39     34.61 o
   9   7   2      257.33      247.30     42.75 o
  11   7   2       12.28       -0.82     43.08 o
 -12   8   2      152.11      110.06     36.03 o
 -10   8   2       18.27        7.53     12.15 o
  -8   8   2       74.39       68.13     17.86 o
  -6   8   2        0.81        6.19      5.68 o
  -4   8   2       45.76       54.30     10.89 o
  -2   8   2       12.03       31.08      7.48 o
   0   8   2      229.68      288.04     24.52 o
   2   8   2       36.75       53.91      9.08 o
   4   8   2      424.81      449.22     36.59 o
   6   8   2        0.00        4.81      6.85 o
   8   8   2        4.59        6.00      5.62 o
  10   8   2       20.52       13.58     15.47 o
  12   8   2       24.66      873.98   1347.03 o
 -11   9   2       43.52       16.86     15.64 o
  -9   9   2       83.09       72.47     11.19 o
  -7   9   2      119.93      155.56     26.60 o
  -5   9   2      257.67      263.74     36.95 o
  -3   9   2       12.10       41.91     10.28 o
  -1   9   2       10.52       21.80      9.19 o
   1   9   2      266.28      164.48     32.97 o
   3   9   2        0.15        3.12      4.00 o
   5   9   2      203.51      187.10     20.40 o
   7   9   2       17.23        8.60      5.19 o
   9   9   2       57.32       62.03     15.86 o
  11   9   2       76.74       81.93     37.88 o
 -10  10   2       18.36        8.87     14.62 o
  -8  10   2      435.68      457.27     54.55 o
  -6  10   2      110.15       71.60     15.43 o
  -4  10   2      298.75      312.13     26.80 o
  -2  10   2       41.73       35.47     12.14 o
   0  10   2        7.48        3.21      8.34 o
   2  10   2      132.21      162.51     19.63 o
   4  10   2       17.55       19.00      5.93 o
   6  10   2        4.20       -0.86      5.48 o
   8  10   2       55.29       56.41     16.08 o
  10  10   2       52.53       49.45     22.03 o
 -11  11   2       29.83       13.88     15.58 o
  -9  11   2       80.80       68.76     17.35 o
  -7  11   2        2.22        2.78      6.34 o
  -5  11   2      143.04      145.80     23.84 o
  -3  11   2      152.13      109.68     18.25 o
  -1  11   2      166.36      164.27     19.97 o
   1  11   2      160.64      154.62     21.27 o
   3  11   2        0.15        1.14      7.08 o
   5  11   2       33.51       33.51      9.00 o
   7  11   2       51.23       43.69      8.40 o
   9  11   2      278.11      318.91     43.71 o
 -10  12   2       23.36        8.85     12.03 o
  -8  12   2       18.98        7.34     13.36 o
  -6  12   2        0.55       -1.35      5.37 o
  -4  12   2       62.51       40.31      9.67 o
  -2  12   2      225.06      251.72     25.86 o
   0  12   2        3.16        0.19      7.80 o
   2  12   2      435.53      463.28     37.80 o
   4  12   2      145.91      140.28     20.06 o
   6  12   2        2.41        0.92      5.34 o
   8  12   2      129.41      141.68     27.44 o
  -9  13   2        5.59        4.37      9.95 o
  -7  13   2        0.18       -1.76      5.77 o
  -5  13   2       20.94       19.48      5.24 o
  -3  13   2       99.70       82.40     15.50 o
  -1  13   2       64.92       74.49      8.73 o
   1  13   2       47.78       39.02      9.67 o
   3  13   2      122.66      140.99     22.22 o
   5  13   2        1.22        3.31      6.62 o
   7  13   2        0.03       -2.49     13.52 o
  -6  14   2        1.61        0.48     11.26 o
  -4  14   2       18.66       21.80     11.34 o
  -2  14   2        0.28       -2.23     10.24 o
   0  14   2        0.62       -3.25      9.20 o
   2  14   2        2.25       11.45      6.12 o
   4  14   2       50.86       60.94     15.32 o
   6  14   2        9.23        2.48      7.05 o
  -5  15   2        0.11        6.86     12.21 o
  -3  15   2        2.53        8.07      8.50 o
  -1  15   2       26.48       13.53     10.38 o
   1  15   2       24.57       16.08      4.29 o
   3  15   2       46.80       69.78     19.38 o
 -14   0   3        0.59       -5.65      8.67 o
 -12   0   3       95.52       85.02     19.64 o
 -10   0   3      317.06      295.31     32.26 o
  -8   0   3      680.14      621.47     43.76 o
  -6   0   3      126.02      124.35     13.52 o
  -4   0   3      330.68      426.28     19.10 o
  -2   0   3      163.61       81.84     10.32 o
   0   0   3     1754.79     2134.67     92.26 o
   2   0   3        1.54        0.63      1.61 o
   4   0   3      858.19     1214.87     45.83 o
   6   0   3      147.84      152.90     19.20 o
   8   0   3        2.36        1.61      6.10 o
  10   0   3      284.19      226.64     36.23 o
  12   0   3        5.00       21.86     13.93 o
 -13   1   3        3.19        0.26      4.21 o
 -11   1   3      315.41      328.33     25.25 o
  -9   1   3       27.24       25.52      5.93 o
  -7   1   3       44.27       40.53      6.63 o
  -5   1   3       53.92       83.95      7.20 o
  -3   1   3      652.42      650.83     20.33 o
  -1   1   3      949.32      722.50     39.94 o
   1   1   3       64.72       53.38      4.17 o
   3   1   3     1042.85     1132.21     29.13 o
   5   1   3        3.90       -0.50      1.78 o
   7   1   3        8.20       11.47      3.63 o
   9   1   3       23.93       21.98      5.94 o
  11   1   3       87.71       96.48     18.70 o
 -14   2   3       14.32        9.05      6.36 o
 -12   2   3       77.74       86.38     14.36 o
 -10   2   3      292.76      298.96     27.27 o
  -8   2   3       45.01       43.45      6.09 o
  -6   2   3      202.99      204.69     13.24 o
  -4   2   3        2.28       10.85      3.06 o
  -2   2   3       16.82       35.54      6.39 o
   0   2   3      215.85      187.29      7.95 o
   2   2   3     1068.57     1287.20     25.06 o
   4   2   3      150.84      159.96     12.46 o
   6   2   3      137.51      148.41     13.62 o
   8   2   3      119.20      113.34     13.81 o
  10   2   3      197.59      182.58     19.81 o
  12   2   3       10.76       11.90      5.81 o
 -13   3   3       21.68       16.52      6.29 o
 -11   3   3       17.43        6.31      4.37 o
  -9   3   3      232.29      309.62     17.30 o
  -7   3   3      180.35      202.28     11.95 o
  -5   3   3     1700.15     1937.07     41.57 o
  -3   3   3     1275.00     1338.93     38.28 o
  -1   3   3      238.06      288.37     20.77 o
   1   3   3        3.53        2.13      2.66 o
   3   3   3      176.42      157.42     14.33 o
   5   3   3       55.92       42.71      6.82 o
   7   3   3       23.35       27.84      6.80 o
   9   3   3       74.86       68.02     12.50 o
  11   3   3        4.52        3.30      6.58 o
 -14   4   3        3.34        3.70      4.90 o
 -12   4   3        1.33        2.69      3.48 o
 -10   4   3       57.32       74.89     11.16 o
  -8   4   3      557.89      622.03     25.42 o
  -6   4   3      113.67      140.89     11.74 o
  -4   4   3       29.56       28.36      2.74 o
  -2   4   3       57.31       57.32      6.61 o
   0   4   3      518.97      535.27     17.89 o
   2   4   3      208.27      170.90     14.06 o
   4   4   3       84.05       98.62     11.87 o
   6   4   3      164.02      170.53     20.30 o
   8   4   3        0.00        0.57      5.17 o
  10   4   3        0.00        1.34      4.11 o
  12   4   3       75.29       99.53     22.57 o
 -13   5   3        0.13        4.11      7.30 o
 -11   5   3      118.09      156.79     18.15 o
  -9   5   3      247.40      299.71     30.04 o
  -7   5   3      627.64      739.34     45.27 o
  -5   5   3       34.81       68.41     12.10 o
  -3   5   3       21.67       15.43      3.10 o
  -1   5   3     2118.85     2497.63     38.61 o
   1   5   3      424.30      445.36     18.48 o
   3   5   3      183.74      185.86     17.42 o
   5   5   3       27.86       48.24     10.87 o
   7   5   3       76.17       76.38     18.54 o
   9   5   3      104.57      118.48     19.99 o
  11   5   3        0.28       -1.36      3.81 o
 -12   6   3        0.42       -2.62      1.75 o
 -10   6   3       17.98       10.34      7.85 o
  -8   6   3      848.00      990.58     69.23 o
  -6   6   3      135.59      143.83     23.85 o
  -4   6   3      127.21      142.51     12.76 o
  -2   6   3      229.07      221.94     16.50 o
   0   6   3     1001.42      962.78     22.95 o
   2   6   3      490.18      558.63     24.34 o
   4   6   3       78.47       86.65     14.02 o
   6   6   3      442.39      452.14     42.88 o
   8   6   3      704.12      809.99     62.86 o
  10   6   3       93.24      122.10     25.32 o
 -11   7   3       67.51       73.86     20.98 o
  -9   7   3      277.08      296.20     41.90 o
  -7   7   3      110.09      120.13     25.28 o
  -5   7   3        7.69        6.90      3.25 o
  -3   7   3      350.95      361.47     22.40 o
  -1   7   3      533.60      556.04     23.83 o
   1   7   3      869.60      932.98     31.70 o
   3   7   3        4.84        8.35      4.21 o
   5   7   3       75.45       86.30     18.98 o
   7   7   3      107.06       96.23     21.32 o
   9   7   3        0.52        6.45      8.90 o
  11   7   3        3.09       -0.88      6.26 o
 -12   8   3        0.69       -2.24      3.53 o
 -10   8   3      132.47      131.06     29.92 o
  -8   8   3      102.17      103.41     24.89 o
  -6   8   3        8.61       14.31      7.96 o
  -4   8   3       68.10      106.82     14.47 o
  -2   8   3       66.65       52.75     10.75 o
   0   8   3      115.83       94.95     13.05 o
   2   8   3      332.98      259.31     19.38 o
   4   8   3       83.04       62.83     13.31 o
   6   8   3      222.60      225.84     30.77 o
   8   8   3        8.98       14.38     10.27 o
  10   8   3        0.21       -2.04      7.18 o
 -11   9   3       31.98       32.73     14.58 o
  -9   9   3       12.76       15.99      9.17 o
  -7   9   3       46.12       53.53     17.15 o
  -5   9   3      290.53      313.82     28.04 o
  -3   9   3       73.54       66.89     15.65 o
  -1   9   3       60.97       74.92     12.61 o
   1   9   3      211.41      134.10     35.34 o
   3   9   3       87.85       99.06     12.12 o
   5   9   3       83.12       68.03     13.93 o
   7   9   3       24.48       24.29     10.99 o
   9   9   3       20.35       23.05     10.72 o
 -10  10   3       50.45       49.64     19.12 o
  -8  10   3        1.31        2.86     11.85 o
  -6  10   3      165.67      221.33     25.40 o
  -4  10   3        0.43        8.54      4.40 o
  -2  10   3       11.71       15.79      6.95 o
   0  10   3      181.70      226.16     24.64 o
   2  10   3       66.03       48.39      6.81 o
   4  10   3       13.75       10.49      6.31 o
   6  10   3        0.74       -8.77      5.84 o
   8  10   3        9.46        6.12      7.12 o
  -9  11   3        5.52        6.07     12.02 o
  -7  11   3        9.58       17.47     10.98 o
  -5  11   3        6.20        9.35     16.61 o
  -3  11   3      131.59      176.58     20.14 o
  -1  11   3       80.61       94.57     18.04 o
   1  11   3       24.06       24.41      8.50 o
   3  11   3      200.81      201.78     24.60 o
   5  11   3       54.18       53.17     12.08 o
   7  11   3        5.50        3.53      8.34 o
  -8  12   3       77.53       82.34     23.52 o
  -6  12   3        1.68       23.68     12.56 o
  -4  12   3       30.39       22.60      6.81 o
  -2  12   3       53.73       39.69     11.50 o
   0  12   3       69.31       57.33     21.28 o
   2  12   3       21.92       17.27      3.88 o
   4  12   3      103.50      112.51     17.82 o
   6  12   3        1.60        1.61      6.19 o
  -7  13   3       18.67       32.14     10.56 o
  -5  13   3        1.86       -1.74      4.46 o
  -3  13   3        0.05        2.98      6.29 o
  -1  13   3       22.43       13.31     17.02 o
   1  13   3        2.32        1.78      4.49 o
   3  13   3        6.95        4.03      7.02 o
   5  13   3        0.01       -4.81      4.73 o
  -4  14   3       14.48       29.56     13.86 o
  -2  14   3       10.53       -0.35     12.31 o
   0  14   3        2.44       -2.86      4.32 o
   2  14   3        2.15        4.16      6.82 o
   4  14   3        2.68        3.19      4.71 o
  -1  15   3        1.49       -0.27     14.77 o
 -12   0   4       27.63       30.08     11.92 o
 -10   0   4      457.16      563.56     46.49 o
  -8   0   4       77.36       76.10     15.87 o
  -6   0   4      138.58      146.20     14.89 o
  -4   0   4      390.14      267.36     21.30 o
  -2   0   4      107.05       82.74     11.22 o
   0   0   4      393.81      404.73     31.94 o
   2   0   4       17.23       16.57      2.71 o
   4   0   4       12.90       13.39      6.90 o
   6   0   4        5.10       11.14      5.40 o
   8   0   4        7.68        7.09      6.70 o
  10   0   4        0.33       -4.80      3.20 o
 -13   1   4        1.35        0.12      3.43 o
 -11   1   4        0.84       -1.44      3.90 o
  -9   1   4      337.63      370.87     27.52 o
  -7   1   4        0.14        1.72      1.22 o
  -5   1   4       34.49       21.44      5.16 o
  -3   1   4      303.75      321.52     16.38 o
  -1   1   4       63.67       62.16      9.17 o
   1   1   4       16.10        6.60      4.68 o
   3   1   4        0.73        0.07      1.85 o
   5   1   4        0.28       11.30      7.15 o
   7   1   4       29.61       29.54      2.81 o
   9   1   4        4.90        5.36      5.19 o
  11   1   4       25.70       21.02     10.96 o
 -12   2   4        4.12        4.49      2.12 o
 -10   2   4        3.30       -6.96      4.64 o
  -8   2   4       25.04       20.68      9.25 o
  -6   2   4       50.37       27.76      5.90 o
  -4   2   4      430.80      528.10     29.81 o
  -2   2   4      109.80       93.13      8.76 o
   0   2   4      184.99      224.28     18.30 o
   2   2   4        5.34        7.28      1.73 o
   4   2   4       67.08       63.48      8.54 o
   6   2   4      235.36      242.32     18.79 o
   8   2   4        1.77       -0.07      3.39 o
  10   2   4      132.58      138.36     17.74 o
 -13   3   4        0.01       -2.05      5.27 o
 -11   3   4       69.13       58.33     14.48 o
  -9   3   4        4.34       -2.59      5.52 o
  -7   3   4       62.20       37.93      7.48 o
  -5   3   4      134.02      144.43     15.78 o
  -3   3   4      135.18      100.86     12.08 o
  -1   3   4      195.01      177.66     11.70 o
   1   3   4      307.86      253.03     27.17 o
   3   3   4      125.06       90.73      9.47 o
   5   3   4        0.43       -1.16      2.85 o
   7   3   4        2.06        5.37      3.87 o
   9   3   4       13.87        8.70      4.68 o
  11   3   4       23.48       15.37      8.81 o
 -12   4   4        4.59        0.37      5.77 o
 -10   4   4        3.73       -0.79      7.24 o
  -8   4   4       33.38       13.05     10.72 o
  -6   4   4       62.46       63.38     12.37 o
  -4   4   4       21.06       21.91      9.05 o
  -2   4   4       67.03       61.20     10.99 o
   0   4   4      855.54      873.45     35.16 o
   2   4   4       81.69       75.88      6.77 o
   4   4   4      138.01      156.13     16.58 o
   6   4   4        1.84        1.72      3.65 o
   8   4   4       45.10       39.79      7.02 o
  10   4   4        5.88        6.73      3.17 o
 -11   5   4        6.53        4.79      5.05 o
  -9   5   4       22.55       23.46      5.91 o
  -7   5   4      200.10      219.76     21.66 o
  -5   5   4      117.56      109.84     16.32 o
  -3   5   4      128.80      114.69     13.77 o
  -1   5   4      302.27      274.13     28.86 o
   1   5   4      215.42      203.05     23.31 o
   3   5   4      218.95      240.65     20.98 o
   5   5   4        2.80       14.84      9.05 o
   7   5   4      143.77      156.38     19.98 o
   9   5   4       56.66       49.32     11.60 o
 -12   6   4       25.67       44.79     13.64 o
 -10   6   4       48.14       29.00     16.42 o
  -8   6   4      189.66      220.93     23.01 o
  -6   6   4      217.68      215.01     25.32 o
  -4   6   4        2.49       -1.05      3.80 o
  -2   6   4      116.77       70.86      7.93 o
   0   6   4       14.98       16.77      6.49 o
   2   6   4      697.69      765.12     46.23 o
   4   6   4      814.44      969.89     49.68 o
   6   6   4      247.11      267.55     30.86 o
   8   6   4      399.19      462.07     42.37 o
  10   6   4        6.86        6.26      4.48 o
 -11   7   4        3.79       -0.35      4.67 o
  -9   7   4       66.22       58.77     15.67 o
  -7   7   4       58.42       34.80     10.23 o
  -5   7   4      136.62      128.94     18.66 o
  -3   7   4      245.74      249.89     22.73 o
  -1   7   4      320.91      369.70     22.62 o
   1   7   4      174.98      204.96     18.09 o
   3   7   4       29.39       30.12      8.72 o
   5   7   4        0.19        1.57      6.02 o
   7   7   4       35.29       54.27     17.35 o
   9   7   4       27.64       33.10     12.73 o
 -10   8   4        9.20       14.37      9.57 o
  -8   8   4        0.85       -0.50      7.75 o
  -6   8   4        1.97        1.01      6.77 o
  -4   8   4        8.62        9.30      6.86 o
  -2   8   4        0.01       -9.70      7.68 o
   0   8   4      310.08      362.28     27.26 o
   2   8   4       60.87       52.24     13.29 o
   4   8   4      125.77      150.01     24.98 o
   6   8   4        0.72        2.13      6.97 o
   8   8   4       62.63       86.10     23.61 o
  -9   9   4        9.36       14.51     12.47 o
  -7   9   4       38.73       59.28     14.01 o
  -5   9   4      124.44      131.95     22.10 o
  -3   9   4       67.15       59.23     22.29 o
  -1   9   4        3.51        2.46      6.08 o
   1   9   4      289.02      367.52     27.48 o
   3   9   4       27.88       16.06      5.50 o
   5   9   4        4.09        7.64     10.39 o
   7   9   4        5.55        6.88      8.94 o
  -8  10   4        4.93        5.32     22.49 o
  -6  10   4       11.79       15.64      5.56 o
  -4  10   4      116.91       95.71     14.21 o
  -2  10   4       33.23       29.79      9.59 o
   0  10   4       49.16       41.25      8.66 o
   2  10   4       28.41       20.63      8.23 o
   4  10   4        7.55       -2.89      5.61 o
   6  10   4       49.62       63.78     19.06 o
  -7  11   4       14.17       50.59     22.43 o
  -5  11   4        5.97       -1.73     15.64 o
  -3  11   4      221.84      266.11     33.86 o
  -1  11   4       45.79       34.28      8.18 o
   1  11   4       18.61        5.82      4.79 o
   3  11   4       35.92       29.59      8.47 o
   5  11   4       27.74       11.23      5.19 o
  -6  12   4       13.07       17.36     14.96 o
  -4  12   4       15.76       25.54     12.63 o
  -2  12   4       30.31       33.20     10.17 o
   0  12   4       30.58       14.84      9.03 o
   2  12   4        4.71        0.13      4.07 o
   4  12   4        0.10       -5.44      4.35 o
  -3  13   4        4.14        3.67      7.56 o
  -1  13   4        3.52        1.89      3.71 o
   1  13   4       20.53       15.64      6.76 o
 -12   0   5       16.12       16.75     20.23 o
 -10   0   5      173.09      180.37     51.57 o
  -8   0   5      474.55      425.60     72.92 o
  -6   0   5        6.70     1611.81   1768.69 o
  -4   0   5      111.44      130.81     30.66 o
  -2   0   5      346.95      354.57     43.45 o
   0   0   5      174.18      200.69     29.45 o
   2   0   5      173.62      146.76     31.65 o
   4   0   5      107.32      132.41     21.65 o
   6   0   5      386.54      419.39     44.20 o
   8   0   5        3.68        6.51      9.70 o
 -11   1   5       21.05       88.61     87.29 o
  -9   1   5      147.65     1799.64   1367.81 o
  -7   1   5        0.41       -3.79      4.64 o
  -5   1   5       74.60      437.47    432.22 o
  -3   1   5       41.78       28.99      7.48 o
  -1   1   5      488.00      460.36     26.77 o
   1   1   5       78.07       81.74     10.05 o
   3   1   5       45.47       40.71      4.96 o
   5   1   5       53.79       45.19      9.36 o
   7   1   5        1.86        7.51      6.64 o
   9   1   5        1.26        2.24      5.81 o
 -10   2   5        6.18        3.92      3.68 o
  -8   2   5       35.24       58.01     15.24 o
  -6   2   5       18.67       26.92      9.32 o
  -4   2   5      417.83      343.56     31.86 o
  -2   2   5      455.94      452.12     32.94 o
   0   2   5        1.43        3.01      5.87 o
   2   2   5       53.04       45.62     12.57 o
   4   2   5        5.23        8.08      4.77 o
   6   2   5        8.70       14.64      6.11 o
   8   2   5       82.74       66.62     14.39 o
 -11   3   5        0.77        4.30      5.64 o
  -9   3   5        5.55        0.79      6.40 o
  -7   3   5      195.48      198.48     26.24 o
  -5   3   5        3.27        3.71      3.39 o
  -3   3   5       82.09       81.59     12.36 o
  -1   3   5       47.96       60.08      9.12 o
   1   3   5      271.86      319.99     26.89 o
   3   3   5      274.95      323.81     28.84 o
   5   3   5        0.96        7.42      6.41 o
   7   3   5        9.23        7.94      2.28 o
 -10   4   5        0.22       -7.11     11.01 o
  -8   4   5        0.57       -3.28      5.32 o
  -6   4   5      151.08      163.14     23.17 o
  -4   4   5       17.54       20.47      3.94 o
  -2   4   5        4.28        5.12      6.79 o
   0   4   5      887.66     1124.49     52.50 o
   2   4   5        0.00       -6.03      8.81 o
   4   4   5      168.21      204.88     24.95 o
   6   4   5       37.46       37.29     12.53 o
   8   4   5       16.34        9.66      7.01 o
  -9   5   5        4.10       -7.43     11.77 o
  -7   5   5       98.28       87.06     20.05 o
  -5   5   5        1.68       -2.92      4.67 o
  -3   5   5       18.95       15.73      3.29 o
  -1   5   5      191.49      218.79     20.83 o
   1   5   5      390.02      467.03     33.72 o
   3   5   5       84.94      106.21     14.60 o
   5   5   5       81.62       98.93     18.07 o
   7   5   5       66.73       57.18     16.24 o
 -10   6   5        0.76      -10.34      9.60 o
  -8   6   5        0.02       -6.84     10.75 o
  -6   6   5        9.52       -6.29     12.83 o
  -4   6   5        5.41        5.57      2.33 o
  -2   6   5      502.90      602.65     35.66 o
   0   6   5       17.86       19.22      4.78 o
   2   6   5      239.13      250.95     30.62 o
   4   6   5      142.38      175.79     23.14 o
   6   6   5       33.21       52.66     17.41 o
  -9   7   5       39.26       14.26     19.40 o
  -7   7   5       19.01        2.82      8.36 o
  -5   7   5       19.39       11.42      2.60 o
  -3   7   5       27.86       18.39     11.68 o
  -1   7   5       21.42       28.40      9.79 o
   1   7   5      233.69      287.27     32.61 o
   3   7   5        2.66       -0.72      4.48 o
   5   7   5       54.14       83.44     32.90 o
   7   7   5        1.46        1.01      6.60 o
  -8   8   5        2.62       -1.94      6.15 o
  -6   8   5       33.99       27.93     19.74 o
  -4   8   5        0.03       -8.64     13.34 o
  -2   8   5       13.33        7.87      3.06 o
   0   8   5      225.71      278.86     35.43 o
   2   8   5        0.91       -2.43     11.21 o
   4   8   5       71.56       97.54     20.73 o
   6   8   5       10.08       40.24     65.28 o
  -7   9   5       58.51       50.83     17.85 o
  -5   9   5        5.68       -2.38     13.30 o
  -3   9   5       58.83       61.56     12.48 o
  -1   9   5        8.98        2.74      4.87 o
   1   9   5       28.27       30.61      9.91 o
   3   9   5       53.75       52.49     15.23 o
   5   9   5        0.51        0.95      5.81 o
  -6  10   5        2.91       -3.04     10.85 o
  -4  10   5       40.60       31.68      5.26 o
  -2  10   5      101.08      137.15     21.71 o
   0  10   5        2.73        2.26      5.09 o
   2  10   5        0.63        4.10      5.37 o
  -3  11   5       10.08        9.39      5.66 o
  -1  11   5       85.94      121.66     19.35 o
   1  11   5        8.61        9.79      5.08 o
  -4   0   6       17.01       21.54     19.67 o
  -2   0   6        5.35        2.72      6.80 o
   0   0   6      200.07      235.17     39.64 o
   2   0   6       50.22       30.96     30.65 o
   4   0   6       31.89       46.62     17.77 o
   6   0   6       63.35       66.03     24.31 o
  -7   1   6       87.64     5158.58   4058.90 o
  -5   1   6        8.41        6.36      3.49 o
  -3   1   6       12.15        1.72     15.10 o
  -1   1   6      167.77      213.29     26.24 o
   1   1   6       58.46       52.64     14.94 o
   3   1   6        0.71       -9.24     10.68 o
   5   1   6        0.43       15.77     16.36 o
  -8   2   6        4.07       13.81      9.97 o
  -6   2   6        0.07       -6.64      6.50 o
  -4   2   6        4.29      -16.31     16.10 o
  -2   2   6        0.45      -14.50     10.56 o
   0   2   6      129.81      165.53     27.10 o
   2   2   6       74.79       35.16     20.45 o
   4   2   6        2.08       17.51     11.55 o
  -7   3   6        0.61        5.54     10.55 o
  -5   3   6       94.24       79.53     25.40 o
  -3   3   6        0.11      -10.18     12.15 o
  -1   3   6        2.28       11.16      7.64 o
   1   3   6       87.56       83.27     29.83 o
   3   3   6       28.73       24.89     11.76 o
   5   3   6       29.21       28.48      9.66 o
  -8   4   6       23.86       27.54      4.10 o
  -6   4   6      119.22      145.57     23.80 o
  -4   4   6       98.99       62.71      5.76 o
  -2   4   6       84.87       91.82     18.89 o
   0   4   6        6.30       16.41     11.55 o
   2   4   6       63.94       44.64     15.76 o
   4   4   6        0.03       13.15     14.94 o
  -7   5   6        0.64        2.65      4.50 o
  -5   5   6        8.48       13.86     10.28 o
  -3   5   6        1.23       -5.45      5.79 o
  -1   5   6       49.00       75.60     18.18 o
   1   5   6        9.66        4.44     13.88 o
   3   5   6       94.07      124.42     22.21 o
  -6   6   6        7.00       15.11      6.48 o
  -4   6   6        0.01       -2.77      5.00 o
  -2   6   6       12.16       11.55      4.32 o
   0   6   6       85.38      140.54     33.72 o
   2   6   6       94.02       75.70     31.08 o
  -5   7   6        8.36        2.12      6.25 o
  -3   7   6        2.34       -2.84      6.16 o
  -1   7   6       17.18       16.17     20.99 o
   1   7   6        1.45       -6.08     14.77 o
  -4   8   6       32.98       40.15     11.09 o
  -2   8   6       51.59       76.35     18.90 o
   0   8   6        0.34        1.90      8.94 o
 
